# Supplementary material for: A Modified Tridecapeptide Probe for Imaging Cell Junction
Source: Molecules. 2024 Feb 25;29(5):1003. doi: 10.3390/molecules29051003 (PMC10935238; doi:10.3390/molecules29051003)
Supplement: Supplementary file 1 [file molecules-29-01003-s001.zip]

Archive with 1 entries (1 files):
- molecules-2834935-supplementary.pdf
